# Supplementary material for: Diffuse and concentrated nitrogen sewage pollution in island environments with differing treatment systems
Source: Sci Rep. 2023 Mar 24;13:4838. doi: 10.1038/s41598-023-32105-6 (PMC10039054; doi:10.1038/s41598-023-32105-6)
Supplement: Supplementary file 1 — Supplementary Information 1. [file 41598_2023_32105_MOESM1_ESM.xlsx]

## Sheet: Jersey Site Descritption
Site Number	SIBL ID	Description	Latitude	Longitude
1	16	Corbiere	49.1809	-2.24504
2	17	Petit Port	49.1852	-2.23469
3	18	La Pulente	49.1896	-2.23181
4	19	La Braye	49.1975	-2.23257
5	20		49.214	-2.22611
6	21	Les Laveurs	49.2294	-2.23854
7	22	L'Etacq	49.2393	-2.24957
8	47	Plemont	49.2569	-2.23059
9	46	Greve de Lecq	49.2473	-2.19989
10	45	Ronez Quarry	49.2599	-2.15537
11	44	Bonne Nuit Harbour	49.2506	-2.11968
12	43	Egypt Point	49.2505	-2.09096
13	42	Bouley Bay	49.2385	-2.07891
14	14	Rozel Bay	49.2365	-2.04521
15	15	La Coupe	49.2317	-2.02537
16	13	Fliquet	49.2275	-2.02346
17	12	St Catherine's	49.2236	-2.02062
18	11	La Grande Maison Slipway	49.2187	-2.02804
19	10	Archie Rondale	49.211	-2.02405
20	9	Anne Port	49.2066	-2.01908
21	4	La Petit Pomelet 2	49.3653	-2.01991
22	5	La Petit Pomelet	49.2009	-2.01781
23	6	Royal Bay of Grouville, Gorey Harbour	49.1989	-2.02043
24	7	Royal Bay of Grouville, Fort Henry	49.1853	-2.03339
25	8	Royal Bay of Grouville, Seymour Slipway	49.1704	-2.02854
26	34	La Rocque	49.1639	-2.03482
27	35	La Hocq	49.1648	-2.06117
28	36	Green Island	49.161	-2.07598
29	37	La Mare Slipway	49.166	-2.08623
30	33	Haure Des Pas 2	49.1755	-2.09904
31	32	Heure Des Pas	49.1756	-2.10622
32	23	St Heher Harbour	49.1729	-2.11419
33	24	St Heher Habour Rowing Club Shipway	49.1767	-2.11173
34	25	St Heher Habour Old Habour	49.1788	-2.10936
35	31	Elizabeth Castle	49.1788	-2.12282
36	26	Elizabeth Marina	49.1829	-2.11878
37	27	La Frigate	49.1881	-2.11888
38	28	Gunsite	49.1954	-2.15727
39	30	St Aubin's Harbour	49.1856	-2.16855
40	29	St Aubin's Harbour 2	49.189	-2.16892
41	3	Belcroute Bay (left)	49.1791	-2.16866
42	2	Belcroute Bay (middle)	49.1771	-2.16759
43	1	Belcroute Bay (right)	49.1761	-2.16764
44	38	Ouaisné Bay	49.1768	-2.18774
45	40	St Brelades Bay - East/mid	49.1821	-2.19054
46	39	St Brelades Bay Harbour	49.183	-2.20105
47	41	Beauport Bay	49.1789	-2.20828

## Sheet: Jersey Raw Data
SITE NUMBER	%N	d15N		SITE NUMBER	%N	d15N
F. vesiculosus				Ulva sp.
1	3.12875	3.10113		1	4.69287	6.70031
1	2.25947	4.8407		2	3.80598	7.90072
1	2.82337	3.62402		3	3.86422	6.66979
1	2.55836	3.60469		5	4.00291	7.7939
1	2.76442	4.18658		6	2.95829	7.08892
1	2.93451	2.89055		7	3.71919	6.3229
1	2.40524	3.07774		10	5.05792	4.56856
2	2.83492	7.36664		10	5.9761	3.96682
2	2.70633	7.56094		11	4.15279	6.13246
2	3.37312	7.48363		12	4.44656	7.4167
2	3.05336	7.1876		13	3.32257	4.63418
2	3.24333	6.66979		14	3.12107	6.43582
2	3.18936	6.54874		15	3.36936	6.00754
2	3.22901	6.33714		16	3.13241	6.20631
3	2.75347	6.46837		17	4.50086	6.54406
3	2.51118	6.26288		18	4.00539	6.06593
3	2.22593	6.46939		19	3.50445	7.24294
3	2.02484	6.01161		21	4.09825	6.9374
3	2.3634	5.19065		22	4.3523	6.31923
3	2.26169	5.99126		23	4.6664	6.38943
3	2.36435	6.30255		25	4.21338	7.62442
4	2.39053	4.52839		26	4.49616	6.86362
4	2.41658	4.81222		31	4.12363	9.81373
4	2.41384	4.8641		34	3.00127	7.07454
4	2.23233	3.10113		35	3.84764	6.947
4	2.81105	3.49788		37	3.18963	9.03181
4	2.80959	4.36563		38	4.24978	9.63507
4	2.44329	3.67896		39	3.87744	9.75473
4	2.6313	4.59147		40	3.8547	8.82187
5	1.82515	7.52737		41	3.64015	8.30566
5	2.01202	8.13469		42	3.53831	7.28938
5	2.72699	6.75219		43	3.83026	7.83669
5	2.80172	7.1998		44	5.00877	6.93799
5	2.81919	6.40428		45	3.14258	6.79174
5	2.08673	6.564		46	4.01314	5.2781
5	3.06514	6.36664		47	3.22771	5.66602
6	2.32225	6.26491
6	2.46331	6.24965
6	2.6938	4.88139
6	2.38388	5.72371
6	2.40936	6.09095
6	2.48649	6.22727
6	2.90831	5.97498
7	2.37586	7.05636
7	2.96556	4.08689
7	2.48679	5.81018
7	2.98194	6.82239
7	2.37535	6.82035
7	2.44345	5.62503
7	3.14077	5.31578
8	2.77228	5.21371
8	2.95326	4.36663
8	2.89611	4.69375
8	3.69794	4.32019
8	3.76111	4.43327
8	3.37091	4.16471
9	3.23057	6.25967
9	3.59541	6.66554
9	3.88422	4.88356
9	3.75521	4.5625
9	3.5979	5.29145
9	3.46536	4.94717
9	3.54567	3.94663
9	3.58403	5.56102
10	2.73789	3.04908
10	2.59588	6.38991
10	2.74128	3.45091
10	2.93354	5.77203
10	2.55732	5.31164
10	2.46491	7.18449
10	2.69755	6.52621
10	2.79022	4.37875
11	2.7251	6.10116
11	2.25025	4.87144
11	3.04035	5.11981
11	3.21182	4.94717
11	2.75245	3.57812
11	2.96273	3.8598
11	2.71459	5.85784
12	2.54075	4.03447
12	2.53453	4.87144
12	2.73195	4.59279
12	2.66743	4.31615
12	1.97544	3.4711
12	2.23656	4.81793
12	2.87956	4.86943
13	2.8048	4.76543
13	2.57122	4.25255
13	2.66058	2.90369
13	2.58493	4.6887
13	2.75238	4.07687
13	2.80351	4.73817
13	2.56974	3.1773
14	3.10678	9.37274
14	2.857	6.65962
14	2.9182	6.682
14	2.4957	7.55382
14	2.84204	8.25982
14	2.93146	6.32697
14	2.79966	6.00245
15	2.23569	4.78577
15	2.5312	5.80204
15	2.39382	4.5935
15	2.51963	5.82341
15	2.45701	3.83969
15	2.20661	4.23033
15	2.3158	5.33612
16	2.65605	4.41283
16	2.61106	5.96115
16	2.79614	5.72107
16	2.93928	6.14121
16	2.8201	5.1168
16	3.26692	5.07102
16	2.64324	5.20937
17	2.52649	5.35789
17	2.39142	4.27753
17	2.54224	5.61323
17	2.63713	4.80042
17	2.21312	4.30805
17	2.54492	4.99269
17	2.45351	5.51456
18	2.30196	5.01405
18	2.54533	4.77092
18	2.78142	7.26226
18	2.33515	6.60204
18	2.82691	8.15036
18	2.61096	5.28668
18	2.54458	5.65596
19	2.28352	6.67122
19	2.60948	7.87976
19	2.59096	5.82381
19	2.4218	5.40062
19	2.53994	7.18292
19	2.39051	5.83195
19	2.17142	5.40672
20	2.46586	6.72208
20	2.50942	6.48607
20	3.06405	5.47997
20	2.31748	5.86552
20	2.24659	7.5878
20	2.70974	6.47895
20	2.31779	5.76684
20	2.03973	8.7231
21	2.38837	7.79701
21	2.33933	7.04625
21	2.66391	6.57321
21	2.6652	6.49895
21	2.488	7.27311
21	2.07833	7.55795
21	2.64005	6.06253
22	2.25417	7.33821
22	2.30264	7.06898
22	2.24175	6.61425
22	2.44549	6.14223
22	2.86392	5.51049
22	2.68779	5.55321
22	2.42235	6.12798
23	2.726	7.06694
23	3.32126	9.7821
23	3.23223	8.38942
23	2.76713	7.48607
23	2.68391	8.54507
23	2.5874	7.69258
23	2.68554	8.87772
24	2.33563	7.0527
24	2.28954	6.94792
24	2.37684	7.88586
24	2.24115	7.22971
24	2.22594	8.69563
25	2.85534	7.97539
25	2.29333	6.89807
25	3.05538	6.32636
25	2.9452	6.61323
25	2.80934	5.9937
25	3.02779	6.20123
25	2.74232	6.15647
26	2.86987	5.08641
26	2.64563	6.89922
26	2.77799	8.14541
26	2.55589	6.53198
26	2.971	5.05894
26	2.93281	5.89719
26	2.73974	6.71916
26	2.77906	5.97857
27	2.80014	7.02028
27	3.13682	8.11794
27	2.99362	7.83208
27	3.24066	7.79342
27	3.23542	7.24307
27	3.31558	6.35294
27	2.45106	7.33971
27	2.49675	7.81479
28	2.92656	5.19628
28	2.4927	7.41499
28	2.99247	5.93992
28	2.43954	7.54826
28	3.08862	7.14846
28	3.06549	6.65914
28	3.18241	5.40889
28	2.95853	5.80258
29	3.46199	5.17797
29	3.67803	5.68763
29	2.75742	8.89413
29	2.69824	7.87786
29	2.5208	8.55232
29	2.74241	6.19599
29	2.96617	8.00954
29	3.21893	4.49769
30	2.52529	9.06907
30	3.07978	9.79745
30	3.06945	8.37528
30	3.11909	8.29288
30	2.88762	11.066
30	3.02365	9.26032
30	3.02414	7.03958
30	2.90532	10.1779
31	2.46729	9.51465
31	2.92584	8.56653
31	3.16802	8.73947
31	2.87296	8.20743
31	2.94786	9.41699
31	2.90081	9.31831
31	2.70251	8.66012
32	3.55629	6.83751
32	3.12552	9.52316
32	2.69196	8.36345
32	2.41074	8.83954
32	2.641	8.62184
32	2.36973	8.59845
32	2.86926	9.32581
32	2.84366	9.83445
33	3.32027	9.50282
33	3.09143	10.8314
33	2.3868	10.8731
33	2.57816	10.8273
33	2.63851	10.4723
33	2.56342	10.1539
33	2.61801	10.3736
33	2.98022	10.0084
34	2.9021	9.08573
34	2.94373	10.4692
34	2.77532	9.70221
34	2.7036	10.456
34	2.88031	11.3889
34	2.83383	10.9006
34	2.93499	10.2119
35	2.346	8.60926
35	2.78803	8.00499
35	2.8262	9.10875
35	2.60883	8.72828
35	2.53478	9.15758
35	2.64827	9.01312
35	2.65457	10.0436
36	2.69393	9.2251
36	2.5149	10.1356
36	2.60416	12.1142
36	2.77272	9.44076
36	2.51509	10.1661
36	2.41405	10.3614
36	2.76681	9.4723
36	2.59341	10.3289
37	2.87196	9.50383
37	2.94384	9.80292
37	2.85994	7.76121
37	2.79028	9.6961
37	2.82851	10.041
37	2.47798	8.39804
37	2.87578	9.88328
38	2.06037	9.50282
38	2.50121	10.2139
38	3.51747	9.31055
38	2.12749	7.35633
38	2.15867	10.5221
39	3.13126	9.31526
39	3.29852	9.25117
39	2.90304	9.73743
39	3.19331	8.57263
39	2.96605	9.69369
39	3.26746	9.20742
39	3.15813	9.20539
40	2.7165	11.7622
40	2.91668	10.7673
40	2.9705	11.1183
40	2.75169	11.4489
40	2.67803	11.1091
40	3.07886	10.9185
40	2.82033	9.79338
41	2.37004	8.27412
41	2.38463	9.93536
41	2.3752	9.03404
41	2.41841	8.82855
41	2.09209	8.59457
41	2.47089	8.84279
41	2.03506	9.33312
42	2.5528	10.0951
42	2.28929	10.3148
42	2.25637	9.96384
42	2.65031	9.29243
42	2.53159	9.15103
42	2.52861	6.57728
42	2.1999	10.209
43	2.57626	6.40332
43	2.58541	7.94045
43	2.33596	9.18562
43	2.58618	8.72173
43	2.71027	8.81329
43	2.55043	9.05744
43	2.49726	8.37382
44	2.22993	6.18184
44	2.84139	6.51038
44	2.68953	6.36279
44	3.07287	5.35897
44	2.83411	6.04739
44	3.07893	5.76636
44	2.81455	5.77951
45	2.79263	6.88261
45	2.40714	6.34246
45	2.46694	5.23592
45	2.71693	6.76751
45	2.5953	6.75944
45	2.43159	6.13347
45	2.61864	4.71697
46	2.94133	5.2963
46	3.13842	5.11939
46	2.76266	5.97663
46	2.7178	5.86543
46	3.28644	6.28394
46	3.05142	6.00494
46	2.73248	5.41558
47	2.68129	7.15521
47	2.20456	4.80481
47	2.31816	6.27381
47	2.49179	7.01891
47	2.65835	6.29905
47	2.60146	7.37631
47	2.37338	5.93256

## Sheet: IOS Site Description
Site Number	SIBL Code	Latitude	Longitude	Full Location Description
1	TOP	49.9313	-6.30979	Halangy Down Ancient Village, Decca Lane, Telegraph, St Mary's, Hugh Town, Isles of Scilly, South West England, England, TR21 0NR, United Kingdom
2	TOP-U	49.9311	-6.30973	Halangy Down Ancient Village, Decca Lane, Telegraph, St Mary's, Hugh Town, Isles of Scilly, South West England, England, TR21 0NR, United Kingdom
3	HBC	49.9318	-6.30907	Halangy Down Ancient Village, Decca Lane, Telegraph, St Mary's, Hugh Town, Isles of Scilly, South West England, England, TR21 0NR, United Kingdom
4	HTE	49.9331	-6.30934	Halangy Down Ancient Village, Decca Lane, Telegraph, St Mary's, Hugh Town, Isles of Scilly, South West England, England, TR21 0NR, United Kingdom
5	PS	49.9346	-6.30453	Pendrathen Slipway, Pendrathen, St Mary's, Hugh Town, Isles of Scilly, South West England, England, TR21 0NS, United Kingdom
6	PPB	49.9353	-6.30072	Bristow, Pungie's Lane, Telegraph, St Mary's, Hugh Town, Isles of Scilly, South West England, England, TR21 0NR, United Kingdom
7	PPB-U	49.9353	-6.30081	Bristow, Pungie's Lane, Telegraph, St Mary's, Hugh Town, Isles of Scilly, South West England, England, TR21 0NR, United Kingdom
8	BP	49.937	-6.29996	Bristow, Pungie's Lane, Telegraph, St Mary's, Hugh Town, Isles of Scilly, South West England, England, TR21 0NR, United Kingdom
9	BPGE	49.9368	-6.29602	Innisidgen Burial Chamber (Lower), Trenoweth Lane, Trenoweth, St Mary's, Hugh Town, Isles of Scilly, South West England, England, TR21 0NW, United Kingdom
10	BPGE-U	49.9368	-6.296	Innisidgen Burial Chamber (Lower), Trenoweth Lane, Trenoweth, St Mary's, Hugh Town, Isles of Scilly, South West England, England, TR21 0NW, United Kingdom
11	BPI	49.9363	-6.29538	Innisidgen Burial Chamber (Lower), Trenoweth Lane, Trenoweth, St Mary's, Hugh Town, Isles of Scilly, South West England, England, TR21 0NW, United Kingdom
12	LPB	49.9354	-6.29321	Innisidgen Burial Chamber (Lower), Trenoweth Lane, Trenoweth, St Mary's, Hugh Town, Isles of Scilly, South West England, England, TR21 0NW, United Kingdom
13	LPI	49.9354	-6.29198	Innisidgen Burial Chamber (Lower), Trenoweth Lane, Trenoweth, St Mary's, Hugh Town, Isles of Scilly, South West England, England, TR21 0NW, United Kingdom
14	WHS	49.9311	-6.28824	Green Lane, Pelistry, St Mary's, Hugh Town, Isles of Scilly, South West England, England, TR21 0NX, United Kingdom
15	WS	49.9309	-6.28724	Green Lane, Pelistry, St Mary's, Hugh Town, Isles of Scilly, South West England, England, TR21 0NX, United Kingdom
16	TPWS-U	49.9305	-6.28547	Green Lane, Pelistry, St Mary's, Hugh Town, Isles of Scilly, South West England, England, TR21 0NX, United Kingdom
17	TPWS	49.9305	-6.28587	Green Lane, Pelistry, St Mary's, Hugh Town, Isles of Scilly, South West England, England, TR21 0NX, United Kingdom
18	TPNQ	49.9303	-6.28495	Green Lane, Pelistry, St Mary's, Hugh Town, Isles of Scilly, South West England, England, TR21 0NX, United Kingdom
19	PBTH	49.9297	-6.28176	Halftide Rock, Pelistry Lane, Pelistry, St Mary's, Hugh Town, Isles of Scilly, South West England, England, TR21 0NX, United Kingdom
20	PBTH-U	49.9293	-6.2821	Pelistry Lane, Pelistry, St Mary's, Hugh Town, Isles of Scilly, South West England, England, TR21 0NX, United Kingdom
21	GPPS-U	49.9275	-6.28108	Pelistry Lane, Pelistry, St Mary's, Hugh Town, Isles of Scilly, South West England, England, TR21 0NX, United Kingdom
22	GPPS	49.9273	-6.2811	Pelistry Lane, Pelistry, St Mary's, Hugh Town, Isles of Scilly, South West England, England, TR21 0NX, United Kingdom
23	GPDS	49.9264	-6.28009	Halftide Rock, Pelistry Lane, Pelistry, St Mary's, Hugh Town, Isles of Scilly, South West England, England, TR21 0NX, United Kingdom
24	GPDS-U	49.9265	-6.27947	Halftide Rock, Pelistry Lane, Pelistry, St Mary's, Hugh Town, Isles of Scilly, South West England, England, TR21 0NX, United Kingdom
25	PWSV	49.9197	-6.27729	Seaways, Carn Friars Lane, Carn Friars, St Mary's, Old Town, Isles of Scilly, South West England, England, TR21 0NY, United Kingdom
26	PW-U	49.9194	-6.27764	Seaways, Carn Friars Lane, Carn Friars, St Mary's, Old Town, Isles of Scilly, South West England, England, TR21 0NY, United Kingdom
27	PWPH	49.9191	-6.27803	Seaways, Carn Friars Lane, Carn Friars, St Mary's, Old Town, Isles of Scilly, South West England, England, TR21 0NY, United Kingdom
28	PWPH-U	49.9193	-6.27823	Seaways, Carn Friars Lane, Carn Friars, St Mary's, Old Town, Isles of Scilly, South West England, England, TR21 0NY, United Kingdom
29	CR-U	49.9155	-6.28023	MV Cita, Carn Friars Lane, Carn Friars, St Mary's, Old Town, Isles of Scilly, South West England, England, TR21 0NY, United Kingdom
30	CR	49.9154	-6.28035	MV Cita, Carn Friars Lane, Carn Friars, St Mary's, Old Town, Isles of Scilly, South West England, England, TR21 0NY, United Kingdom
31	PHS	49.9161	-6.28326	Porth Hellick Down Burial Chamber, Carn Friars Lane, Carn Friars, St Mary's, Old Town, Isles of Scilly, South West England, England, TR21 0NY, United Kingdom
32	PHS-U	49.9161	-6.28336	Porth Hellick Down Burial Chamber, Carn Friars Lane, Carn Friars, St Mary's, Old Town, Isles of Scilly, South West England, England, TR21 0NY, United Kingdom
33	PHL-U	49.9169	-6.28427	Higher Moors, Carn Friars Lane, Tremelethen, St Mary's, Old Town, Isles of Scilly, South West England, England, TR21 0NZ, United Kingdom
34	PHL	49.917	-6.28442	Higher Moors, Carn Friars Lane, Tremelethen, St Mary's, Old Town, Isles of Scilly, South West England, England, TR21 0NZ, United Kingdom
35	PHPB	49.9163	-6.28625	Higher Moors, Carn Friars Lane, Tremelethen, St Mary's, Old Town, Isles of Scilly, South West England, England, TR21 0NZ, United Kingdom
36	DBA	49.9111	-6.29562	St Mary's Airport, High Cross Lane, Parting Carn, St Mary's, Old Town, Isles of Scilly, South West England, England, TR21 0NG, United Kingdom
37	DB-U	49.9105	-6.29646	St Mary's Airport, High Cross Lane, Parting Carn, St Mary's, Old Town, Isles of Scilly, South West England, England, TR21 0NG, United Kingdom
38	DB	49.9105	-6.29637	St Mary's Airport, High Cross Lane, Parting Carn, St Mary's, Old Town, Isles of Scilly, South West England, England, TR21 0NG, United Kingdom
39	OTT	49.9112	-6.30029	Old Quay, Old Town Road, St Mary's, Old Town, Isles of Scilly, South West England, England, TR21 0NA, United Kingdom
40	OTL	49.912	-6.3009	Old Quay, Old Town Road, St Mary's, Old Town, Isles of Scilly, South West England, England, TR21 0NA, United Kingdom
41	OTC	49.9107	-6.30334	Old Graveyard, Old Town Road, St Mary's, Old Town, Isles of Scilly, South West England, England, TR21 0NA, United Kingdom
42	PCA	49.9118	-6.3111	Mill Hill, St Mary's, Hugh Town, Isles of Scilly, South West England, England, TR21 0NQ, United Kingdom
43	PCA-U	49.9121	-6.31109	Mill Hill, St Mary's, Hugh Town, Isles of Scilly, South West England, England, TR21 0NQ, United Kingdom
44	PP	49.9126	-6.3124	Porthcressa Play Area, Mill Hill, St Mary's, Hugh Town, Isles of Scilly, South West England, England, TR21 0NQ, United Kingdom
45	LPW	49.9133	-6.31637	Tea by the Sea, Little Porth, St Mary's, Hugh Town, Isles of Scilly, South West England, England, TR21 0PZ, United Kingdom
46	LPGW	49.9129	-6.31753	Sally Port, St Mary's, Hugh Town, Isles of Scilly, South West England, England, TR21 0JE, United Kingdom
47	LPGW-U	49.9128	-6.31773	Trinity Cottages, Garrison Walls (The Battery Walk), St Mary's, Hugh Town, Isles of Scilly, South West England, England, TR21 0JE, United Kingdom
48	MP-U	49.9086	-6.31902	Garrison Walls (The Battery Walk), St Mary's, Hugh Town, Isles of Scilly, South West England, England, TR21 0LS, United Kingdom
49	MP	49.9085	-6.31921	Garrison Walls (The Battery Walk), St Mary's, Hugh Town, Isles of Scilly, South West England, England, TR21 0LS, United Kingdom
50	TBMD-U	49.9161	-6.31759	Mermaid Inn, The Bank, St Mary's, Hugh Town, Isles of Scilly, South West England, England, TR21 0HY, United Kingdom
51	TBOQ	49.9163	-6.31729	Boats Kiosk, Old Quay, Porthloo, St Mary's, Hugh Town, Isles of Scilly, South West England, England, TR21 0HY, United Kingdom
52	TBM	49.9164	-6.3118	St Mary's Lifeboat Station, The Promenade, Harry's Walls, St Mary's, Hugh Town, Isles of Scilly, South West England, England, TR21 0PT, United Kingdom
53	PMLB	49.9169	-6.31021	Carn Thomas, Harry's Walls, St Mary's, Hugh Town, Isles of Scilly, South West England, England, TR21 0QA, United Kingdom
54	PMHW	49.9182	-6.30858	Harry's Walls, St Mary's, Hugh Town, Isles of Scilly, South West England, England, TR21 0NE, United Kingdom
55	SPTP-U	49.9191	-6.30883	Harry's Walls, St Mary's, Hugh Town, Isles of Scilly, South West England, England, TR21 0NE, United Kingdom
56	SPTP	49.9193	-6.30853	Harry's Walls, St Mary's, Hugh Town, Isles of Scilly, South West England, England, TR21 0NE, United Kingdom
57	SPB	49.92	-6.30902	Boat Sheds, Porthloo Slipway, Porthloo, St Mary's, Hugh Town, Isles of Scilly, South West England, England, TR21 0NF, United Kingdom
58	SPB-U	49.9199	-6.30877	Boat Sheds, Porthloo Slipway, Porthloo, St Mary's, Hugh Town, Isles of Scilly, South West England, England, TR21 0NF, United Kingdom
59	PLH	49.9207	-6.30936	Boat Sheds, Porthloo Slipway, Porthloo, St Mary's, Hugh Town, Isles of Scilly, South West England, England, TR21 0NF, United Kingdom
60	POQ	49.9212	-6.30985	Porthloo Slipway, Porthloo, St Mary's, Hugh Town, Isles of Scilly, South West England, England, TR21 0NF, United Kingdom
61	POQ-U	49.9213	-6.30982	Porthloo Slipway, Porthloo, St Mary's, Hugh Town, Isles of Scilly, South West England, England, TR21 0NF, United Kingdom
62	PLM	49.9221	-6.30922	Porthloo Slipway, Porthloo, St Mary's, Hugh Town, Isles of Scilly, South West England, England, TR21 0NF, United Kingdom
63	PJS-U	49.9231	-6.3093	Juliet's Garden Restaurant & Bar, Porthloo Hill, Porthloo, St Mary's, Hugh Town, Isles of Scilly, South West England, England, TR21 0NF, United Kingdom
64	PJS	49.9232	-6.30927	Juliet's Garden Restaurant & Bar, Porthloo Hill, Porthloo, St Mary's, Hugh Town, Isles of Scilly, South West England, England, TR21 0NF, United Kingdom

## Sheet: IOS Raw Data
Site Number	%N	δ15N		Site Number	%N	δ15N
F. vesiculosus				Ulva sp.
1	2.8	6.2		2	4.62877	6.2423
1	3	6.9		7	3.31018	6.7075
1	2.8	5.5		8	4.30641	6.84383
1	2.7	6.1		10	4.66719	5.69253
1	3	6.8		14	4.14108	6.49457
1	3.1	4.8		15	3.47538	4.63938
1	2.8	5.7		16	4.33168	6.24521
1	3	6		20	4.0859	5.64303
1	2.7	7.9		21	3.84902	6.13347
1	3	6.6		24	4.6797	5.49139
				26	1.97561	4.14558
3	2.6	5.1		28	4.2625	5.26082
3	2.9	6.2		29	4.4162	5.0614
3	2.7	5		32	4.25375	5.70949
3	2.7	5.2		33	3.90398	6.15269
3	3.2	5.7		37	4.35716	5.613
3	2.6	5.7		40	4.55155	6.06198
3	3.1	5.1		41	4.24538	7.4557
3	3	5.4		43	4.49797	6.649
3	3.1	5		47	4.20914	7.68499
3	2.9	5.9		48	3.32426	5.26521
				50	3.19793	6.81507
4	2.7	5.5		52	3.35093	6.22568
4	2.6	6.3		53	4.09059	6.69223
4	2.7	5.4		54	4.06028	6.0876
4	2.6	5.8		55	3.68765	5.96565
4	2.6	5.6		58	3.87821	6.42476
4	2.3	6		59	3.89961	6.0158
4	2.2	6.2		61	4.60724	6.95922
4	2.3	6.7		62	4.00058	6.25462
4	2.8	5.4		63	2.83636	5.50671
4	2.4	6.1
5	2.9	6.4
5	2.7	5.3
5	2.7	4.7
5	2.5	4.8
5	2.6	6.2
5	2.6	4.2
5	2.7	5.3
5	2.6	6.4
5	2.7	4.5
5	3	6.1
6	2.8	5.3
6	3.2	4.7
6	2.7	4.7
6	2.9	4.5
6	3.1	5
6	2.1	5.1
6	3	4.8
6	2.6	6.3
6	2.6	5.6
6	2.6	6.3
8	2.5	3.5
8	2.9	4.6
8	2.5	4.2
8	2.5	4.6
8	2.5	5.3
8	2.5	7
8	2.9	4.4
8	2.7	6.4
8	2.6	4.1
8	2.8	4.7
9	2.7	5.2
9	2.8	5.1
9	2.9	6.1
9	2.8	5.5
9	2.3	6.2
9	2.8	6.5
9	2.8	5.5
9	2.6	5.7
9	2.8	5.9
9	3	6.5
11	3	4.5
11	2.9	4.7
11	2.8	4.1
11	3.3	6.3
11	2.8	4.2
11	2.8	5
11	2.8	3.1
11	2.8	4.2
11	2.3	4.2
11	2.9	5.2
12	2.3	5.3
12	2.3	4.9
12	2.6	6.3
12	2.6	6
12	2.3	6.5
12	2.6	4.6
12	2.6	5.8
12	2.4	7.2
12	2.7	4.4
12	2.6	5.4
13	2.1	5.5
13	2.6	6.5
13	2.6	6.8
13	2.9	4.9
13	2.5	5.4
13	2.1	5.1
13	2.2	5.6
13	2.6	5.3
13	2.5	6.1
13	2.4	5.6
14	2.6	5.7
14	2.4	7.3
14	2.6	6
14	2.5	7.9
14	2.5	7.1
14	2.6	6.2
14	2.6	7.3
14	2.7	7.3
14	2.7	5.3
14	2.5	7.5
15	2.5	7.8
15	2.5	7.9
15	2.8	6.4
15	2.7	7.6
15	2.5	6.5
15	2.4	6.6
15	2.4	7.1
15	2.3	6.1
15	2.1	7
15	2.3	7.2
17	2.9	4.2
17	2.6	6.2
17	2.3	6.9
17	2.3	6
17	2.6	5.2
17	2.5	5.8
17	2.5	4.7
17	2.6	4.3
17	2.7	6.1
17	2.8	4.9
18	2.3	7.3
18	2.9	4.6
18	2.7	7.4
18	2.5	6.3
18	2.9	7.5
18	2.6	7.7
18	2.7	6.6
18	2.7	7.1
18	2.7	5.7
18	2.6	5.5
19	2.8	5.7
19	2.7	4
19	2.4	5.8
19	2.5	5.2
19	2.5	5.6
19	2.8	5.1
19	2.9	4.5
19	2.9	5.2
19	2.7	5.6
19	3	4.5
22	2.4	6.6
22	2.4	5.4
22	2.8	7.4
22	2.6	6.6
22	2.6	6.3
22	2.5	5.8
22	2.5	6.5
22	2.2	5.5
22	2.3	5.3
22	2.6	6.3
23	2.5	5.6
23	2.3	5.6
23	2.4	7.1
23	2.3	5.6
23	2.5	5.6
23	2.4	5.8
23	2.5	6.2
23	2.4	5.7
23	2.2	5.1
23	2.4	6.8
25	2.5	2.2
25	2.5	4.9
25	2.7	3.2
25	2.4	4.1
25	2.7	5.8
25	2.5	3.4
25	2.9	4.4
25	2.4	4.3
25	2.9	4.3
25	3.1	3.5
25
27	2.8	6.3
27	2.4	5.4
27	2.7	4.9
27	2.3	4.4
27	2.4	4.7
27	2.5	4.6
27	2.6	4.9
27	2.7	6
27	2.5	4.1
27	2.6	4.1
30	2.6	4.3
30	2.9	4.1
30	2.7	3.3
30	3.2	3.2
30	3	3.6
30	2.9	3.8
30	2.9	3.6
30	3	4.6
30	2.8	3.8
30	2.6	3.9
31	2.4	7.1
31	2.8	5.7
31	2.8	6.8
31	2.6	6.5
31	2.8	7
31	2.9	7.1
31	3.2	7.2
31	2.7	6.9
31	2.7	5.6
31	2.8	6.8
34	2.8	8.5
34	2.8	5.8
34	2.6	6
34	2.7	6.6
34	3	7.8
34	2.9	7.2
34	2.6	6.4
34	3.1	6.9
34	2.8	7.1
34	2.7	7.5
35	2.9	6.5
35	3.3	6.7
35	2.6	5.6
35	2.5	5.4
35	3.2	7.5
35	2.7	4.7
35	3.1	6.7
35	2.7	4.8
35	3.2	7
35	3.1	5.9
36	2.8	5.5
36	2.9	4.6
36	2.8	4.8
36	2.5	5.5
36	2.4	5.1
36	2.9	5
36	2.7	5.5
36	2.5	5.8
36	2.6	4.8
36	2.7	5.5
38	2.4	5.1
38	2.4	5.5
38	2.6	5.5
38	2.3	4.9
38	2.4	4.9
38	2.1	5.4
38	2.6	5.5
38	2.2	5.5
38	2.3	5.6
38	3	5.3
39	2.3	4.2
39	2.3	6.3
39	2.3	6.8
39	2	6.5
39	2.7	3.9
39	2.1	5
39	2.5	4.1
39	2.5	6.4
39	2.3	6.1
39	2.1	4.2
40	2.9	8.8
40	2.9	7.2
40	3.1	8.3
40	3.1	7.5
40	3.2	6.9
40	2.6	8.9
40	2.9	7
40	2.7	7.4
40	3.9	7.2
40	4.1	6.8
41	2.5	9
41	2.2	7.9
41	2.3	7.6
41	2.7	7.3
41	2.2	7.7
41	2.4	8
41	2.4	7
41	2.1	6.2
41	3	6.7
41	3.1	6.9
42	3	5.1
42	3	5.8
42	3.1	3.9
42	3.3	5.5
42	3.2	3.7
42	3	2.9
42	3	3.6
42	2.5	4.6
42	3.1	5.7
42	2.8	4.4
44	2.8	4
44	2.9	5.6
44	2.7	4.9
44	2.8	5.3
44	2.8	5.6
44	3	5.9
44	3	5.6
44	3	6.5
44	2.9	4.7
44	3.1	5.2
45	2.5	5.4
45	2.6	6.7
45	2.5	6
45	2.6	6.6
45	2.7	6.2
45	2.5	6.3
45	2.7	6.8
45	2.7	6.8
45	2.6	6.6
45	2.9	6.2
46	2.6	8.5
46	2.4	6.7
46	2.6	8.1
46	2.8	7.3
46	2.6	7.6
46	2.9	8.9
46	3	8.1
46	2.8	7.2
46	2.6	6.9
46	3	7.6
49	2.4	4.2
49	2.8	5.2
49	2.3	4.1
49	2.2	4.2
49	2.5	3.7
49	2.5	4.2
49	2.6	4.8
49	2.8	5.4
49	2.3	4.8
49	2.4	4.1
51	2.8	7.5
51	3.3	7.3
51	3.4	8.1
51	2.5	7.4
51	2.5	7.2
51	2.8	6.8
51	2.8	7
51	3.2	8.7
51	2.4	6.6
51	3.2	7.2
52	2.9	6.4
52	2.4	5.9
52	2.7	6.1
52	3.1	6.1
52	2.7	6.1
52	2.8	5.6
52	2.6	7.3
52	3.1	5.5
52	2.5	6.3
52	2.3	5.9
53	2.4	7.2
53	2.2	6.2
53	2.5	7.6
53	2.8	5.5
53	2.7	4.5
53	2.5	6.5
53	3	5.2
53	2.6	4.9
53	2.3	6.6
53	2.6	5.4
54	2.6	7.5
54	2.3	5
54	2.5	4.9
54	2.6	5.9
54	2.2	5.2
54	2.1	6.2
54	1.9	5.4
54	2.4	6.4
54	2.9	6.1
54	2.9	4.8
56	1.9	4.2
56	2.1	3.8
56	2.1	2.7
56	2.3	4.1
56	2.3	3
56	2.6	3.6
56	2.6	3.2
56	2.3	5.6
56	2.5	4
56	2.6	3.5
57	2.1	5.7
57	2.2	4
57	2.3	5.1
57	2.3	4.2
57	2.4	4.7
57	2.6	5.2
57	2.1	6.2
57	2.2	3.9
57	2.4	4.5
57	2.2	4.5
59	3.5	3.9
59	2.2	6.3
59	2.2	4.7
59	2.5	6.1
59	2.3	6.2
59	2.8	4.1
59	2.4	6.6
59	2.6	7.5
59	2.4	5.8
59	2.3	4.3
60	2.5	6
60	2.2	6.4
60	2.6	7.3
60	2.6	5.7
60	2.4	6.4
60	2.5	5.8
60	2.3	6.1
60	2.6	7.5
60	2.3	5.7
62	3	5.5
62	2.5	6.1
62	3	5.5
62	2.9	5.5
62	3.1	6.1
62	3.3	5.8
62	2.8	4.6
62	2.8	6.6
62	2.9	6.4
62	4	6.3
64	2.3	5.9
64	2.4	6.8
64	2.6	5.9
64	2.8	5.6
64	2.6	6.2
64	2.5	7.8
64	2.8	7.8
64	2.3	6.3
64	2.6	6.3
64	2.9	5.9
